# Supplementary material for: Multifluid Metabolomics Identifies Novel Biomarkers for Irritable Bowel Syndrome
Source: Metabolites. 2025 Feb 12;15(2):121. doi: 10.3390/metabo15020121 (PMC11857683; doi:10.3390/metabo15020121)
Supplement: Supplementary file 1 [file metabolites-15-00121-s001.zip]

Archive with 1 entries (1 files):
- metabolites-3346152-supplementary.pdf
